# Supplementary material for: The COMiT’ID Study: Developing Core Outcome Domains Sets for Clinical Trials of Sound-, Psychology-, and Pharmacology-Based Interventions for Chronic Subjective Tinnitus in Adults
Source: Trends Hear. 2018 Nov 29;22:2331216518814384. doi: 10.1177/2331216518814384 (PMC6277759; doi:10.1177/2331216518814384)
Supplement: Supplemental Material1 - Supplemental material for The COMiT’ID Study: Developing Core Outcome Domains Sets for Clinical Trials of Sound-, Psychology-, and Pharmacology-Based Interventions for Chronic Subjective Tinnitus in Adults [file Supplemental_Material1.xlsx]

## Sheet: Outcomes
Supplementary file 1. A list of all tinnitus-related outcome domains including the original long list presented in round 1 of the e-Delphi surveys, as well as those new outcome domains proposed by participants for consideration in subsequent rounds. Also listed are the plain language concept definitions, and any subsequent revisions to the definitions based on participant comments given in round …
Category	Tinnitus-related outcome domain	Plain language concept definition (Original)	Revised tinnitus-related outcome domain and/or plain language concept definition by round 3
Behaviour	Behaviour	A difference in the way somebody behaves or acts, particularly in response to a particular event or situation
	Monitoring (added by participants in psychology-based e-Delphi)	Regularly checking up on your tinnitus in different situations
	Self-harm (added by participants in psychology-based e-Delphi)	To deliberately injur yourself, caused by the distress of your tinnitus
	Teeth clenching (added by participants in psychology-based e-Delphi)	Grinding your teeth or clenching your jaw in reaction to your tinnitus
Body structures and functions	Brain structure	Looking at different parts of the brain
	Fat metabolism	An important process for creating energy in the body and for building new cells
	Gene expression	The way in which particular genes generate proteins and other complex molecules that have an impact on health or disease
	Neural activity	Activity of cells in the brain	Neural activity: Activity of cells in the brain and the way they communicate with each other
	Neuroendocrine hormones	Specific hormones that can affect physical and mental states
	Oxidative stress	An imbalance between harmful chemicals and the ability of the body to counteract or ‘detoxify’ their harmful effects
Cognition (thought processes)	Ability to ignore	Ability to continue as normal as if tinnitus were not there
	Concentration	Ability to keep your attention focused
	Confusion	Being unable to think clearly, either in general or specifically associated with your tinnitus
	Tinnitus-related thoughts	Thoughts about tinnitus
Coping and acceptance	Acceptance of tinnitus	Recognising that tinnitus is a part of your life without having a negative reaction to it
	Coping	Ability to deal with or handle tinnitus	Coping: Ability to deal with or handle tinnitus (includes the use of techniques, could be positive or negative ways of coping)
Effects of tinnitus on hearing	Conversations	Effect of tinnitus (not hearing loss) on ability to listen, understand and take part in conversations
	Listening	Effect of tinnitus on ability to understand somebody talking (e.g. TV and radio)
Emotions	Anger	Feelings of aggression, either in general or specifically associated with your tinnitus
	Annoyance	Noticing the sound of tinnitus is there and it feels like a nuisance
	Anxiety	Feeling of unease, either in general or specifically associated with your tinnitus
	Depressive symptoms	Feelings of low mood, hopelessness or lack of interest, either in general or specifically associated with your tinnitus
	Distress from bodily sensations	How physical feelings or pain cause emotional distress
	Fear	Afraid tinnitus will have an impact on physical and mental health, now and in the future, or will become worse
	Guilt (added by participants in psychology-based e-Delphi)	Feeling responsible or at fault for the tinnitus or for its effects on others close to you
	Helplessness (lack of control)	Feeling despair about being unable to control or manage tinnitus
	Irritable	Having a tendency to easily feel tense, on edge or agitated because of your tinnitus
	Joyful	General ability to feel pleasure and happiness
	Mood	General sense of well-being, ranging from feeling very low or negative to very positive
	Nervous	Feeling agitated, uneasy or apprehensive about or because of your tinnitus
	Upset	Feeling unhappy or disappointed because of your tinnitus
	Worries/concerns	To feel troubled and uncertain, either in general or specifically associated with your tinnitus
Factors related to the treatment being tested	Adverse reaction	Any bad or unexpected thing that happens during the time a treatment is being tested and are thought to be a result of that treatment being tested
	Device usage (added by participants in sound-based e-Delphi)	How much you used the sound device and how this compares with how you were instructed to use it
	Pharmacodynamics (added by participants in pharmacology-based e-Delphi)	Pharmacodynamics describes what a drug does to the body, with particular emphasis on the relationships between drug concentration and its effect on the body.
	Pharmacokinetics	The way the body absorbs, distributes and gets rid of a drug	Pharmacokinetics: Pharmacokinetics describes what the body does to a drug in terms of the way in which the body absorbs, distributes and gets rid of the drug.
	Treatment satisfaction	How the treatment meets your expectations or how pleased you are after receiving the treatment
	Withdrawal from treatment in the clinical trial	How many people stopped using the treatment during the trial
Health-related quality of life	Impact on individual activities	Effect of tinnitus on your choice to engage in your individual interests or tasks (e.g. driving, reading, listening to music or watching TV). Not group activities	Impact on individual activities: Effect of tinnitus on your choice to engage in your individual interests or tasks (e.g. driving, reading, listening to music, watching TV or meditating). Not group activities.
	Impact on relationships	Effect of tinnitus on relationships with family and friends
	Impact on social life	Effect of tinnitus on the ability to take part fully in a group social gathering (e.g. at a restaurant, at the park or at a party)
	Impact on work	Effect of tinnitus on your ability to carry out work tasks or job roles
	Sexual difficulties	Difficulty experienced by an individual or a couple during any stage of sexual activity
Negative thoughts	Catastrophising	An exaggerated negative way of thinking about tinnitus or tinnitus-related symptoms
	Irrational beliefs	Illogical conclusions or beliefs about your tinnitus
	Negative thoughts/beliefs	Thinking tinnitus will affect you in a negative way (e.g. thinking that tinnitus is never going to get better or that It would be dreadful if these noises never went away)
	Suicidal thoughts	Thoughts about committing suicide
Perceptions of the tinnitus sound	Frequency of occurrence of tinnitus episodes (added by participants in sound- & pharmacology-based e-Delphis)	How often you experience tinnitus symptoms (e.g. how many times and for how long)
	Tinnitus awareness	Noticing the sound of tinnitus is there
	Tinnitus intrusiveness	Noticing the sound of tinnitus is there and it is invading your life or your personal space
	Tinnitus location	Where the tinnitus sound is heard (e.g. left ear, right ear, both ears or in the head)
	Tinnitus loudness	How loud your tinnitus sounds
	Tinnitus pitch	Whether your tinnitus has a note-like quality, for example high pitch like whistling or low pitch like humming
	Tinnitus quality	What type of sound is heard (e.g. hissing, buzzing, ringing, whistling etc.)	Tinnitus quality: What type of sound is heard (e.g. hissing, buzzing, ringing, whistling etc.) and whether it is constant or fluctuating (e.g. stable or wobbling)
	Tinnitus unpleasantness	Tinnitus making you feel disagreeable or uncomfortable
Physical health	Ability to relax	Ability to release physical and/or mental tension
	Active myofascial trigger points	A particular area in a muscle that is excessively sensitive to pressure
	Bodily complaints	Headaches, nausea, ear pressure or muscle tension associated with tinnitus
	Difficulties getting to sleep	Problems in getting to sleep or problems in getting back to sleep after waking up at night
	Feeling tired	Lacking energy
	Ill health	Generally feeling unwell
	Loss of appetite	Loss of natural desire to eat
	Neck mobility	Ability to move the neck freely and easily
	Neck pain	Unpleasant physical sensation in the neck
	Pain	A feeling of noticeable discomfort in a particular part of the body, associated with tinnitus
	Quality of sleep	Getting the right amount of undisturbed sleep for you that leaves you feeling refreshed and rested
State of mind	Change in sense of self	A change in the way you see yourself (e.g. feeling insecure or lacking in confidence)
	Loss of peace	Loss of sense of calm
	Sense of control	Whether or not you feel you have a choice in how to manage the impact of tinnitus and feelings caused by tinnitus	Sense of control - Feeling you have a choice and self-confidence in how to manage the impact of tinnitus and feelings caused by tinnitus
Support and knowledge	Need for knowledge	Wanting to gain knowledge and understanding about the facts related to tinnitus
	Lack of perceived support "nobody understanding experience"	Feeling a lack of support from others due to their limited awareness and understanding of tinnitus (e.g. friends, family, healthcare worker, work colleagues)
	Seeking support	Motivation to talk about tinnitus with others, seeking advice and support (e.g. friends and family, healthcare worker, support group)
	Support from family and friends	Feeling that friends and family are there for you	Support from family, friends or healthcare workers: Feeling that family, friends or healthcare workers are there for you
